# Supplementary material for: Characterizing Early Cardiac Metabolic Programming via 30% Maternal Nutrient Reduction during Fetal Development in a Non-Human Primate Model
Source: Int J Mol Sci. 2023 Oct 14;24(20):15192. doi: 10.3390/ijms242015192 (PMC10607248; doi:10.3390/ijms242015192)
Supplement: Supplementary file 1 [file ijms-24-15192-s001.zip]

Archive with 1 entries (1 files):
- ijms-2576000-supplementary.pdf
